# Supplementary material for: Targeting Cancer Cell Tight Junctions Enhances PLGA-Based Photothermal Sensitizers’ Performance In Vitro and In Vivo
Source: Pharmaceutics. 2021 Dec 26;14(1):43. doi: 10.3390/pharmaceutics14010043 (PMC8778343; doi:10.3390/pharmaceutics14010043)
Supplement: Supplementary file 1 [file pharmaceutics-14-00043-s001.zip]

Archive with 1 entries (1 files):
- pharmaceutics-1500485-supplementary.pdf
